# Supplementary material for: Habitat fragmentation impact on insect diversity: opposing forces at patch and landscape levels
Source: Landsc Ecol. 2025 May 30;40(6):113. doi: 10.1007/s10980-025-02133-w (PMC12122616; doi:10.1007/s10980-025-02133-w)
Supplement: Supplementary file 1 — Supplementary file1 (XLSX 17 KB) [file 10980_2025_2133_MOESM1_ESM.xlsx]

## Sheet: Patch composition & properties
		Sampling site
		6262	6283	6304	6374	6423	6425	6441	6509	6532	6535	6548	6562	6614	6617	6656	6672	6675	6712
Lepidoptera species
	Aglais urticae	2	1	1	1	0	3	1	1	4	5	0	1	0	0	1	1	0	1
	Anthocharis cardamines	0	0	0	0	10	0	0	1	0	0	0	0	0	4	0	0	0	0
	Aphantopus hyperantus	0	4	1	6	1	4	0	2	1	0	0	0	8	0	0	1	0	0
	Aporia crataegi	0	0	0	0	0	0	0	0	1	1	0	0	0	0	0	0	0	0
	Argynnis niobe	0	0	0	0	0	1	0	1	0	5	0	0	0	0	0	0	0	0
	Argynnis paphia	0	0	0	0	0	0	0	0	0	1	0	0	0	0	0	0	0	0
	Aricia agestis	1	0	0	0	0	0	0	0	0	0	0	0	0	0	0	0	0	0
	Boloria dia	0	11	0	1	10	3	1	2	8	8	0	0	0	1	2	1	0	0
	Brenthis daphne	0	0	0	0	0	0	0	0	0	0	0	0	6	0	0	0	0	0
	Brintesia circe	1	10	1	1	5	3	1	2	0	3	1	0	0	0	0	2	0	0
	Coenonympha pamphilus	5	5	5	4	5	17	5	5	3	10	1	33	1	20	0	20	0	0
	Colias crocea	1	0	0	0	0	0	0	0	0	0	0	0	0	0	0	0	0	0
	Colias hyale	1	0	0	0	0	0	0	0	0	0	0	0	0	0	0	0	0	0
	Cupido alcetas	0	0	0	0	0	0	0	0	0	0	0	0	0	0	0	0	6	0
	Cupido argiades	1	0	0	0	0	0	0	0	0	0	0	0	0	0	0	0	1	0
	Cupido minimus	0	0	0	0	1	0	0	0	1	0	0	0	0	0	0	1	0	0
	Erebia medusa	0	0	0	1	0	0	1	0	0	5	0	0	0	0	0	0	0	0
	Erynnis tages	1	0	0	3	2	2	0	1	0	0	0	0	0	0	0	0	0	0
	Gonepteryx rhamni	0	0	0	0	1	1	0	0	0	0	0	0	0	0	0	0	0	0
	Inachis io	0	0	0	0	0	0	0	0	0	0	0	0	0	0	0	0	1	0
	Lasiommata maera	0	0	0	0	0	0	0	1	0	0	0	0	0	0	0	0	0	0
	Lasiommata megera	3	5	1	3	1	8	1	5	0	4	0	3	0	0	1	5	0	3
	Leptidea sinapis	0	5	0	0	3	5	0	0	0	3	0	0	0	0	0	1	0	0
	Limenitis camilla	0	0	0	0	0	0	0	0	0	0	0	0	1	0	0	0	0	0
	Lycaena phlaeas	0	0	0	0	0	0	1	0	0	0	0	0	0	0	0	0	0	0
	Lycaena tityrus	0	0	0	0	1	0	0	0	0	1	0	0	0	10	0	0	0	0
	Maculinea arion	0	0	0	0	0	0	0	0	1	0	0	0	0	0	0	0	0	0
	Maniola jurtina	5	8	5	8	15	50	18	8	5	20	6	2	23	10	3	2	0	5
	Melanargia galathea	31	36	20	42	30	100	45	19	20	50	11	18	41	10	10	20	3	10
	Melitaea parthenoides	1	0	0	9	0	25	3	0	8	60	8	0	3	0	0	0	0	0
	Mellicta athalia	3	5	1	1	10	3	8	0	20	20	2	1	2	1	5	0	0	4
	Neozephyrus quercus	0	0	0	0	0	0	0	0	0	1	0	0	0	0	0	0	0	0
	Ochlodes venatus	0	4	0	0	0	1	0	1	0	0	1	0	0	0	0	0	0	1
	Papilio machaon	0	0	0	1	1	0	0	0	1	0	0	1	0	0	0	0	0	0
	Pararge aegeria	0	1	0	0	0	0	0	0	0	0	0	0	0	0	0	0	0	0
	Pieris brassicae	0	1	0	0	0	3	0	1	0	0	0	1	0	1	0	0	0	1
	Pieris mannii	0	0	0	0	0	0	0	0	0	1	0	0	0	0	0	0	0	0
	Pieris napi	3	0	0	0	0	3	5	1	0	10	0	2	0	0	1	3	0	1
	Pieris rapae	2	5	10	2	5	1	2	2	0	1	0	5	3	10	5	5	1	2
	Plebejus argus	0	0	0	0	1	0	0	0	0	0	0	0	0	0	0	0	0	0
	Polygonia c album	0	0	0	1	0	0	0	0	0	0	0	0	0	0	0	0	0	0
	Polyommatus bellargus	10	20	45	0	15	3	20	20	20	20	2	6	0	5	2	7	0	20
	Polyommatus eros	0	0	1	0	0	0	0	0	0	0	0	0	0	0	0	0	0	0
	Polyommatus icarus	5	10	0	3	10	4	5	5	10	30	5	0	1	10	0	5	3	1
	Polyommatus semiargus	2	1	0	2	0	4	1	1	2	3	0	0	2	2	0	0	0	0
	Polyommatus thersites	1	0	0	1	0	0	0	0	0	0	0	0	0	0	0	0	0	0
	Pyrgus malvae	0	0	0	0	2	1	0	0	0	3	0	0	0	0	0	0	0	0
	Spialia sertorius	0	0	0	0	1	0	5	0	1	7	0	2	1	1	0	3	0	0
	Thymelicus lineolus	0	0	0	0	0	50	1	2	0	1	0	0	18	0	0	1	0	0
	Thymelicus sylvestris	11	5	0	20	0	4	0	0	0	1	8	0	4	0	0	1	0	0
	Zygaena filipendulae	1	0	0	2	0	3	4	20	40	16	2	3	1	0	4	1	5	0
	Zygaena loti	0	0	1	0	1	0	0	0	3	0	0	2	0	0	0	0	0	0
Orthoptera species
	Phaneroptera falcata	0	0	0	0	1	0	0	2	23	0	0	0	0	0	6	0	0	1
	Phaneroptera nana	0	0	0	0	0	0	0	0	0	0	0	0	0	0	0	0	0	0
	Leptophyes punctatissima	0	0	0	0	7	0	1	0	0	0	1	0	0	0	1	1	0	1
	Conocephalus fuscus	0	0	0	0	0	0	0	0	0	0	0	0	0	0	0	0	0	0
	Ruspolia nitidula	10	6	2	7	1	3	42	3	17	0	3	0	0	0	1	2	0	8
	Tettigonia viridissima	0	0	0	0	0	1	1	0	0	0	0	0	0	0	0	0	0	0
	Platycleis albopunctata	10	0	2	19	32	15	12	7	4	5	1	4	0	5	3	2	51	83
	Metrioptera roeselii	7	4	0	2	0	7	7	0	0	1	0	0	0	0	0	0	0	0
	Pholidoptera griseoaptera	5	10	0	0	31	3	8	1	2	2	0	0	0	1	0	3	0	1
	Gryllus campestris	0	0	0	0	0	0	0	0	0	0	0	0	0	0	0	0	0	0
	Nemobius sylvestris	1	0	0	0	1	0	3	0	0	0	0	0	0	0	0	0	0	0
	Tetrix subulata	0	0	0	0	1	0	0	0	0	0	0	0	0	0	0	0	0	0
	Tetrix tenuicornis	5	0	0	18	9	3	10	6	0	0	39	12	21	0	0	5	0	0
	Oedipoda caerulescens	0	0	0	0	0	0	0	2	0	0	0	0	0	0	0	0	0	0
	Sphingonotus caerulans	0	0	0	0	0	0	0	0	0	0	0	0	0	0	0	0	0	0
	Mecostethus parapleurus	12	11	0	31	33	51	17	11	16	57	17	0	2	15	0	0	0	0
	Chrysochraon dispar	0	0	0	3	0	2	5	0	0	0	0	0	0	0	0	0	0	0
	Euthystira brachyptera	0	0	11	0	0	8	8	0	0	108	0	0	0	0	0	0	0	0
	Omocestus rufipes	0	0	0	0	24	1	7	9	0	5	0	0	0	0	0	0	0	0
	Stenobothrus lineatus	13	0	0	18	32	17	13	7	11	18	7	0	1	8	0	0	0	0
	Gomphocerippus rufus	19	0	2	33	71	13	31	86	98	32	0	2	3	37	46	19	65	29
	Stauroderus scalaris	0	0	0	0	0	0	0	0	0	0	0	0	0	0	0	0	0	0
	Chorthippus biguttulus	59	3	1	220	81	27	40	37	15	4	25	15	14	27	1	2	0	20
	Chorthippus mollis	39	0	1	2	7	0	0	23	1	0	3	0	0	9	0	0	0	5
	Chorthippus brunneus	0	0	0	0	0	0	0	0	0	0	0	0	0	0	0	0	3	0
	Chorthippus parallelus	54	20	1	54	39	12	74	5	7	8	2	5	3	5	6	2	0	0
Patch properties
	Capacity	21875	7050	4075	39800	26325	23450	23325	12375	10425	10125	9125	8025	6150	6100	4875	4225	4200	2575
	F100	2127.42	6599.88	2.02198	4979.93	305	12840	13469.2	166.814	1.21416e-05	1532.27	20686.5	695.83	2334.88	1316.25	942.754	1321.66	1.31587e-10	1784.83
	F1000	15072.7	28241	16798.9	31387.6	7858.61	40054.4	43580.4	45655.1	6113.54	52147	59426.6	9089.74	57552.3	22063.4	2513.57	11299.2	278.861	4514.35
	F10000	135378	148820	140403	133129	102062	136033	138495	155393	124047	154398	159738	110250	160957	125849	44765.3	118523	39380.4	47776.5
